# Supplementary material for: Identification of Prescribing Patterns in Hemodialysis Outpatients Taking Multiple Medications
Source: Pharmacy (Basel). 2023 Feb 23;11(2):43. doi: 10.3390/pharmacy11020043 (PMC10037568; doi:10.3390/pharmacy11020043)
Supplement: Supplementary file 1 [file pharmacy-11-00043-s001.zip]

Archive with 1 entries (1 files):
- pharmacy-2214444-supplementary.pdf
